# Supplementary material for: Disentangling conditional effects of multiple regime shifts on Atlantic cod productivity
Source: PLoS One. 2020 Nov 30;15(11):e0237414. doi: 10.1371/journal.pone.0237414 (PMC7703953; doi:10.1371/journal.pone.0237414)
Supplement: S1 Data — (CSV) [file pone.0237414.s004.csv]

1864	-1.02
1865	-1.24
1866	0.54
1867	-1.38
1868	2.81
1869	1.7
1870	-3.01
1871	-1.01
1872	-0.76
1873	-0.5
1874	2.32
1875	-1.35
1876	0.21
1877	0.05
1878	1.46
1879	-2.22
1880	0.89
1881	-3.8
1882	3.87
1883	-0.23
1884	1.44
1885	-0.89
1886	-1.12
1887	0.45
1888	-2.75
1889	-0.01
1890	1.78
1891	-0.82
1892	-2.02
1893	-1.07
1894	2.68
1895	-3.97
1896	1.12
1897	1.09
1898	1.02
1899	0.03
1900	-2.13
1901	-0.33
1902	-1.41
1903	3.89
1904	0.23
1905	1.98
1906	2.06
1907	2.06
1908	1.44
1909	0
1910	2.1
1911	0.29
1912	0.24
1913	2.69
1914	1.48
1915	-0.2
1916	-0.69
1917	-3.8
1918	-0.8
1919	-0.8
1920	3.18
1921	1.63
1922	1.85
1923	1.73
1924	-1.13
1925	2.39
1926	0.11
1927	1.72
1928	0.63
1929	-1.03
1930	0.91
1931	-0.16
1932	-0.5
1933	0.25
1934	0.86
1935	0.97
1936	-3.89
1937	0.72
1938	1.79
1939	0.37
1940	-2.86
1941	-2.31
1942	-0.55
1943	1.48
1944	0.61
1945	1.64
1946	0.27
1947	-2.71
1948	1.34
1949	1.87
1950	1.4
1951	-1.26
1952	0.83
1953	0.18
1954	0.13
1955	-2.52
1956	-1.73
1957	1.52
1958	-1.02
1959	-0.37
1960	-1.54
1961	1.8
1962	-2.38
1963	-3.6
1964	-2.86
1965	-2.88
1966	-1.69
1967	1.28
1968	-1.04
1969	-4.89
1970	-1.89
1971	-0.96
1972	0.34
1973	2.52
1974	1.23
1975	1.63
1976	1.37
1977	-2.14
1978	0.17
1979	-2.25
1980	0.56
1981	2.05
1982	0.8
1983	3.42
1984	1.6
1985	-0.63
1986	0.5
1987	-0.75
1988	0.72
1989	5.08
1990	3.96
1991	1.03
1992	3.28
1993	2.67
1994	3.03
1995	3.96
1996	-3.78
1997	-0.17
1998	0.72
1999	1.7
2000	2.8
2001	-1.9
2002	0.76
2003	0.2
2004	-0.07
2005	0.12
2006	-1.09
2007	2.79
2008	2.1
2009	-0.41
2010	-4.64
2011	-1.57
2012	3.17
2013	-1.97
2014	3.1
2015	3.56
2016	0.98
2017	1.47
2018	0.3
