# Supplementary material for: Disentangling conditional effects of multiple regime shifts on Atlantic cod productivity
Source: PLoS One. 2020 Nov 30;15(11):e0237414. doi: 10.1371/journal.pone.0237414 (PMC7703953; doi:10.1371/journal.pone.0237414)
Supplement: S2 Data — (CSV) [file pone.0237414.s005.csv]

1919	15.594
1920	17.612
1921	23.839
1922	36.204
1923	27.133
1924	35.608
1925	10.137
1926	4.4815
1927	20.545
1928	31.875
1929	20.962
1930	5.6098
1931	8.1264
1932	7.038
1933	3.5316
1934	4.5063
1935	10.924
1936	3.1549
1937	2.4571
1938	76.647
1939	6.0284
1940	18.5
1941	43.857
1942	14.25
1943	48.75
1944	18.5
1945	44.136
1946	5.7929
1947	2.8
1948	6.6214
1949	2.6835
1950	6.4071
1951	2.9416
1952	7.3841
1953	16.481
1954	13.026
1955	18.185
1956	12.391
1957	32.715
1958	10.507
1959	10.656
1960	15.49
1961	22.238
1962	7.7778
1963	13.696
1964	34.597
1965	18.719
1966	42.088
1967	11.982
1968	7.0455
1969	11.616
1970	9.354
1971	12.473
1972	24.18
1973	16.946
1974	25.82
1975	8.8839
1976	12.901
1977	6.4234
1978	9.1091
1979	21.291
1980	8.2613
1981	5.5
1982	11.536
1983	3.3303
1984	4.1441
1985	20.658
1986	8.0796
1987	10.458
1988	0.7874
1989	16.024
1990	5.0661
1991	5.4622
1992	9.8824
1993	4.8512
1994	6.1167
1995	11.274
1996	25.416
1997	6.0916
1998	22.434
1999	6.4063
2000	8.2754
2001	3.1884
2002	0.93382
2003	8.6449
2004	2.7754
2005	7.8235
2006	5.8175
2007	9.4203
2008	1.5912
2009	4.9294
2010	3.9556
2011	17.832
2012	3.3088
2013	3.2059
2014	1.5074
