# Supplementary material for: Disentangling conditional effects of multiple regime shifts on Atlantic cod productivity
Source: PLoS One. 2020 Nov 30;15(11):e0237414. doi: 10.1371/journal.pone.0237414 (PMC7703953; doi:10.1371/journal.pone.0237414)
Supplement: S3 Data — (CSV) [file pone.0237414.s006.csv]

1958	5.5045
1959	12.888
1960	25.347
1961	42.533
1962	21.39
1963	33.752
1964	46.707
1965	17.77
1966	43.892
1967	31.13
1968	34.744
1969	17.897
1970	34.692
1971	5.625
1972	44.548
1973	12.571
1974	28.542
1975	36.055
1976	27.101
1977	37.204
1978	46.322
1979	20.016
1980	21.185
1981	16.728
1982	5.0526
1983	6.4556
1984	5.6324
1985	9.0353
1986	1.7865
1987	2.7363
1988	5.2984
1989	2.4688
1990	24.596
1991	6.614
1992	8.5893
1993	1.697
1994	12.719
1995	16.368
1996	5.5794
1997	0.79661
1998	0.91057
1999	3.6916
2000	1.32
2001	0.45714
2002	0.60185
2003	0.92593
2004	0.3617
2005	0.26606
2006	0.72549
2007	1.3117
2008	5.6604
2009	28.967
2010	1.1667
2011	0.25556
2012	6.9065
2013	8.9219
2014	13.477
2015	0.83838
2016	3.9469
2017	0.29126
