# Supplementary material for: Disentangling conditional effects of multiple regime shifts on Atlantic cod productivity
Source: PLoS One. 2020 Nov 30;15(11):e0237414. doi: 10.1371/journal.pone.0237414 (PMC7703953; doi:10.1371/journal.pone.0237414)
Supplement: S4 Data — (CSV) [file pone.0237414.s007.csv]

1924	NaN	NaN	NaN	NaN	NaN	NaN	NaN	NaN	NaN	11.6	NaN	NaN
1925	5.4077	4.1714	2.79	5.5091	9.76	12.86	18.51	NaN	14.088	10.512	8.632	6.436
1926	2.58	0.15	2.7138	5.12	9.4167	14.085	17.053	16.996	14.031	10.385	6.48	4.18
1927	4.3125	2.6692	3.2161	4.8621	7.7042	10.408	16.886	17.16	14.904	11.235	7.268	5.212
1928	2.1654	1.996	1.5367	4.3533	9.1462	10.788	12.983	14.638	14.024	10.581	7.132	1.776
1929	1.6038	0.2	2.6111	3.9133	8.38	11.392	14.786	14.58	14.408	11.374	7.992	6.2652
1930	4.55	1.884	2.5161	5.3138	9.732	13.833	17.696	17.358	14.342	11.538	7.916	6.1217
1931	3.3115	1.475	0.99615	3.6593	8.264	11.142	14.989	16.662	13.55	10.754	8.8	5.9
1932	4.548	3.516	1.9367	4.7862	9.1783	13.658	17.017	17.707	15.008	10.535	7.496	5.4667
1933	3.2269	2.9652	1.9481	5.3864	9.636	16.392	17.519	16.207	15.627	11.784	7.128	5.504
1934	4.0154	4.4111	3.8161	4.9852	9.1	13.223	16.907	16.628	15.288	12.674	7.844	3.65
1935	3.9192	4.2185	2.8355	5.0621	9.612	12.8	15.8	16.741	14.628	11.407	8.76	6.7043
1936	2.9923	1.4556	1.3419	4.0867	10.437	14.884	17.542	17.277	14.75	10.969	7.62	4.2292
1937	3.512	0.1125	-0.33929	3.0269	9.0667	12.873	17.373	19.263	15.027	12.288	7.748	6.628
1938	2.2	3.2852	5.1452	6.4241	8.9167	12.092	15.841	17.983	14.979	12.315	8.88	4.0615
1939	1.9115	3.9208	3.4222	5.0591	10	12.581	15.393	17.863	16.9	10.281	9.656	5.368
1940	2.8115	0.412	0.95	2.5077	9.312	14.896	15.919	15.793	12.416	9.9148	6.936	4.6708
1941	-0.21538	-0.6	0.05	2.5227	7.5962	13.283	17.685	16.612	14.715	11.677	6.58	5.3522
1942	1.5115	-0.016667	-0.069231	1.6682	8.0217	11.869	14.848	15.638	14.458	11.537	6.64	4.86
1943	1.832	3.5583	4.4111	5.7955	9.492	14.15	16.83	16.369	14.804	12.168	8.724	6.5476
1944	5.112	3.504	2.6222	4.845	8.2792	12.885	17.508	17.952	15.165	11.215	9.0115	5.5952
1945	3.2269	1.075	3.492	6.1542	9.55	12.96	17.719	18.112	15.664	12.678	7.9462	4.8667
1946	3.3654	2.7583	1.3692	4.987	10.846	12.871	16.756	16.596	15.312	11.256	9.336	6.2542
1947	1.2677	-0.22143	-0.13871	3.67	11.3	14.22	17.045	19.694	16.733	12.942	7.844	5.1704
1948	2.5793	1.6034	2.8194	6.3233	10.497	13.4	16.632	17.269	14.717	11.284	8.3214	5.8519
1949	5.431	4.5286	3.2387	5.0667	9.6871	13.133	17.587	15.807	16.357	12.577	7.86	6.7133
1950	3.5885	2.2038	3.1903	5.8233	10.79	13.017	16.068	17.474	15.05	12.15	8.9793	7.1577
1951	1.2962	1.1167	0.95517	3.63	8.7806	13.467	14.99	16.132	15.143	12.629	7.616	4.6375
1952	5.2097	3.1464	2.0548	4.5367	9.771	11.177	14.61	15.91	13.627	9.6387	8.4567	7.3935
1953	2.7742	2.6036	3.1677	5.2867	9.8613	15.6	16.371	16.526	14.717	12.335	5.9767	4.2323
1954	5.4613	0.87857	0.39355	4.14	9.5871	13.36	15.287	15.69	14.573	11.01	9.0767	6.9645
1955	3.6677	1.45	0.85484	3.69	7.4	12.35	17.765	19.207	16.096	12.186	7.5967	5.4774
1956	2.9742	-0.18621	0.012903	3.7533	8.0032	12.647	15.619	14.955	13.838	11.723	8.3767	6.1129
1957	3.6097	2.6071	2.2774	5.24	8.7065	13.023	16.403	16.913	14.177	11.948	7.6667	5.5419
1958	2.5433	1.375	0.34194	2.6933	6.8935	13.94	16.487	15.673	15.693	12.481	7.9433	6.5516
1959	3.2645	2.4036	3.5806	5.5333	11.035	13.04	17.129	18.168	15.763	12.639	9.6067	6.1226
1960	3.6968	1.369	1.5194	4.4167	10.31	14.05	15.458	16.265	14.953	10.416	8.7633	4.6097
1961	2.9968	3.2143	4.5774	6.0733	9.9613	13.367	15.361	15.345	15.003	12.377	6.19	5.7129
1962	4.1355	3.4786	1.4935	4.29	8.4935	11.833	15.177	14.352	13.16	11.648	9.77	5.5129
1963	0.35161	-0.58571	-0.19677	2.2267	7.8581	13.997	14.616	16.377	14.473	11.565	7.4533	4.9839
1964	4.0323	3.2621	1.1548	4.3733	9.4419	12.137	14.039	15.41	13.713	10.958	8.5467	5.1935
1965	3.8581	2.375	2.2968	4.3267	8.8065	12.993	15.439	14.958	14.123	12.123	8.7533	5.3742
1966	-0.067742	-0.70357	1.6548	3.09	7.6226	13.817	15.165	15.719	14.187	11.223	7.71	2.8097
1967	3.3323	0.93214	3.6161	4.9333	8.2387	12.393	15.132	16.816	15.16	12.342	7.88	5.2226
1968	2.1677	2.4655	2.6032	5.54	9.3065	14.067	16.49	18.368	15.873	11.503	9.1033	6.0516
1969	2.0161	0.64643	1.0871	3.7133	8.2258	15.08	14.506	18.826	14.927	11.597	6.9267	3.9613
1970	0.11935	-0.47143	0.20645	2.6367	8.6226	15.257	14.945	16.477	14.227	11.961	8.2267	3.8452
1971	3.5677	2.7643	2.5645	4.4533	9.1871	13.29	14.816	16.052	14.447	11.794	7.82	6.1032
1972	2.7	0.34483	1.3194	5.17	10.084	12.543	16.8	16.313	14.397	11.197	9.0867	7.0806
1973	3.7323	4.025	4.3839	5.9333	8.9452	13.053	17.729	16.013	14.34	11.003	8.3567	6.5194
1974	3.0419	3.0143	2.729	6.5467	10.216	13.797	14.348	15.697	15.023	11.132	8.13	5.8903
1975	5.029	3.5714	3.4065	4.79	9.7645	12.58	16.377	18.503	15.937	12.39	7.5433	6.0677
1976	5.0452	1.331	2.1323	4.98	9.9355	12.883	17.552	17.719	13.657	10.035	9.1967	7.2065
1977	2.9452	-0.078571	1.9097	4.0333	9.4452	13.493	15.916	16.348	13.627	11.09	7.5833	5.7323
1978	4.0903	0.36071	1.0323	4.34	9.8548	12.907	15.426	17.035	13.04	10.961	8.8133	5.4871
1979	-0.10323	-0.15714	1.5258	3.2433	6.7742	13.177	14.206	15.465	13.843	10.6	9.3433	3.6871
1980	1.5935	-0.82759	0.56452	3.62	10.248	15.877	17.468	17.287	14.243	11.216	7.0733	4.9097
1981	3.5387	2.1071	0.42581	4.9567	9.8806	12.65	15.49	16.113	14.477	11.816	7.3067	5.8226
1982	-0.029032	0.45714	2.1226	4.82	8.6065	14.51	16.9	16.887	14.353	11.387	8.79	3.171
1983	5.6806	2.8357	2.9419	5.3267	9.1806	12.12	15.697	15.987	14.26	11.545	9.09	6.6387
1984	3.7419	1.069	1.5032	4.0433	10.603	13.927	15.652	17.129	14.01	11.732	8.73	5.2871
1985	0.77419	0.20357	0.91935	3.3367	9.3355	14.563	15.71	15.771	13.823	12.065	8.5033	5.8548
1986	2.2871	0.68214	1.3806	4.21	8.0742	13.64	14.635	16.042	13.46	10.971	7.4533	3.8452
1987	1.5742	2.2607	0.92581	4.0533	9.2161	12.463	15.39	15.077	13.863	10.732	9.1133	6.6194
1988	5.829	4.3931	3.6355	5.4	10.906	17.283	17.016	16.668	15.173	11.881	8.5	6.8
1989	6.3129	6.2107	5.6548	6.8467	10.268	15.063	17.197	16.071	14.827	12.342	8.4333	6.571
1990	5.7419	5.8357	6.4129	7.75	12.348	15.137	16.742	17.235	15.05	11.652	9.3467	7.9903
1991	4.7032	2.4929	3.1581	6.52	9.2484	12.68	16.955	17.919	15.663	12.068	8.5133	6.8355
1992	6.4419	4.9828	5.2774	5.8533	11.087	16.453	16.574	16.329	14.803	11.287	9.0733	6.9387
1993	4.9516	4.0571	4.2194	6.01	11.758	14.287	14.019	15.171	13.407	9.8742	7.4267	6.1645
1994	3.6742	1.5857	2.3871	5.77	11.123	12.127	17.455	19.194	14.437	10.784	6.1233	4.5871
1995	4.8323	4.1321	4.0387	6.2133	9.7387	14.273	15.9	19.029	14.93	12.052	8.3733	7.1323
1996	1.3452	1.1793	2.229	5.14	8.5903	12.823	14.245	17.387	15.393	11.203	8.72	3.7355
1997	3.0581	4.4393	4.2484	6.1033	9.4097	15.96	19.432	20.784	16.437	12.271	8.8167	4.929
1998	4.4548	5.05	4.271	5.39	10.277	13.62	15.21	15.968	14.877	11.158	7.5867	4.4387
1999	3.6968	3.5821	3.4419	6.4333	9.871	14.197	16.616	18.6	16.357	12.845	6.5533	5.0839
2000	4.9903	4.4655	4.4226	5.9867	12.084	13.767	16.948	16.632	14.32	12.116	9.8533	6.7226
2001	3.8871	2.8643	2.8774	4.8433	10.084	13.783	17.097	17.352	15.483	12.726	8.9167	7.3097
2002	5.3968	4.9607	4.8323	6.8967	11.845	15.237	17.19	20.874	17.457	11.19	9.84	5.8065
2003	3.2548	2.1214	2.9097	6.2733	9.271	14.917	18.252	18.542	16.033	12.355	6.1567	3.3
2004	3.7387	3.2034	2.9161	6.5267	10.587	13.78	15.539	18.794	15.82	11.858	7.9167	7.0806
2005	5.8581	3.5821	2.829	6.4167	10.271	14.083	18.155	17.494	15.34	12.81	8.8633	7.3968
2006	4.0161	2.0679	1.6581	4.9733	9.9452	14.207	18.865	19.906	16.727	14.255	10.207	7.3839
2007	6.7677	4.2393	4.7258	7.5167	10.448	16.017	16.148	17.365	14.597	12.106	10.83	8.5484
2008	4.8516	4.9414	4.7258	6.6267	12.284	14.773	17.474	17.99	15.387	12.594	8.7233	5.7903
2009	2.9313	1.3243	2.7397	7.014	10.176	15.283	18.254	17.399	15.839	11.903	9.1067	5.9613
2010	0.687	-0.63905	2.453	5.284	10.372	14.56	17.113	17.661	15.057	10.912	7.7583	5.2635
2011	1.665	1.1278	1.4819	5.7767	10.124	14.067	17.545	17.767	15.073	12.47	7.822	1.6258
2012	5.0336	1.8805	4.1165	6.0357	10.717	14.08	16.145	17.454	15.071	11.673	9.719	7.4758
2013	1.9552	0.9775	1.5268	3.6534	9.8023	14.07	16.494	17.736	16.43	12.418	8.7627	3.1213
2014	3.809	2.61	4.659	7.27	11.632	16.227	18.472	18.29	16.265	12.887	9.9922	7.219
2015	5.705	4.1036	4.4042	6.1027	9.3339	12.601	15.529	16.98	15.172	12.35	9.896	7.5107
2016	3.5387	3.7745	3.6829	6.6697	10.819	16.405	16.54	16.928	16.915	12.154	10.11	7.8794
2017	5.6945	2.6307	4.1523	6.3613	10.118	13.728	16	16.876	15.344	13.429	8.1007	6.6868
