# Supplementary material for: Disentangling conditional effects of multiple regime shifts on Atlantic cod productivity
Source: PLoS One. 2020 Nov 30;15(11):e0237414. doi: 10.1371/journal.pone.0237414 (PMC7703953; doi:10.1371/journal.pone.0237414)
Supplement: S5 Data — (CSV) [file pone.0237414.s008.csv]

1963	0.48
1964	0.52
1965	0.58
1966	0.58
1967	0.62
1968	0.66
1969	0.62
1970	0.66
1971	0.75
1972	0.81
1973	0.8
1974	0.76
1975	0.82
1976	0.87
1977	0.82
1978	0.91
1979	0.85
1980	0.93
1981	0.94
1982	1.05
1983	1.05
1984	0.98
1985	0.95
1986	1
1987	0.98
1988	1
1989	1.02
1990	0.95
1991	0.94
1992	0.93
1993	0.94
1994	0.95
1995	1
1996	1
1997	0.97
1998	1
1999	1.06
2000	1.05
2001	0.98
2002	0.92
2003	0.91
2004	0.86
2005	0.8
2006	0.73
2007	0.69
2008	0.66
2009	0.66
2010	0.58
2011	0.48
2012	0.44
2013	0.44
2014	0.45
