# Supplementary material for: Disentangling conditional effects of multiple regime shifts on Atlantic cod productivity
Source: PLoS One. 2020 Nov 30;15(11):e0237414. doi: 10.1371/journal.pone.0237414 (PMC7703953; doi:10.1371/journal.pone.0237414)
Supplement: S6 Data — (CSV) [file pone.0237414.s009.csv]

1963	1.4554e+05
1964	1.5711e+05
1965	1.9209e+05
1966	2.134e+05
1967	2.4191e+05
1968	2.5452e+05
1969	2.5115e+05
1970	2.6184e+05
1971	2.655e+05
1972	2.3639e+05
1973	2.1053e+05
1974	2.2617e+05
1975	2.0444e+05
1976	1.7281e+05
1977	1.465e+05
1978	1.4513e+05
1979	1.4368e+05
1980	1.5634e+05
1981	1.651e+05
1982	1.6393e+05
1983	1.3515e+05
1984	1.1764e+05
1985	1.1692e+05
1986	1.0944e+05
1987	1.1129e+05
1988	1.1068e+05
1989	1.0273e+05
1990	90145
1991	88963
1992	85641
1993	87995
1994	94850
1995	1.0946e+05
1996	1.1003e+05
1997	94447
1998	95062
1999	81331
2000	60708
2001	58904
2002	53501
2003	55305
2004	44466
2005	47346
2006	44075
2007	76092
2008	83997
2009	90151
2010	89629
2011	96983
2012	94808
2013	1.0113e+05
2014	1.07e+05
